# Supplementary material for: Neural signatures associated with temporal compression in the verbal retelling of past events
Source: Commun Biol. 2022 May 23;5:489. doi: 10.1038/s42003-022-03418-5 (PMC9126919; doi:10.1038/s42003-022-03418-5)
Supplement: Supplementary file 4 — Supplementary Data 1 [file 42003_2022_3418_MOESM4_ESM.xlsx]

## Sheet: Figure 1b
Summary bias scores	Analyzed Scenes	Movie Scene:	Subject 1	Subject 2	Subject 3	Subject 4	Subject 5	Subject 6	Subject 7	Subject 8	Subject 9	Subject 10	Subject 11	Subject 12	Subject 13	Subject 14	Subject 15	Subject 16	Subject 17
	0	1	NaN	NaN	NaN	0.302632	NaN	NaN	NaN	NaN	NaN	NaN	NaN	NaN	NaN	NaN	NaN	NaN	NaN
	1	2	1	1	0.72973	1	0.516129	NaN	1	1	1	0.454545	0.771429	0.68	0.235294	0.846154	1	1	1
	1	3	1	0	0.162791	0	0	NaN	0	0.291667	1	0	0	0	0	0	0.666667	1	0.368421
	1	4	1	0	0	0.119048	0.35	NaN	0.555556	0.229167	1	NaN	0	0.28	0	NaN	NaN	NaN	0.351852
	1	5	0.291667	0.310345	0.288462	0.347826	0.75	NaN	0.458333	0	0	0.6	0.12	0.333333	0	0.583333	0.482759	0.194444	NaN
	0	6	NaN	NaN	NaN	1	NaN	NaN	NaN	NaN	NaN	NaN	NaN	NaN	NaN	NaN	NaN	NaN	NaN
	1	7	0.611111	0.725	0.481481	0.195122	1	0.617647	0.590909	0.229508	0.659574	NaN	0.444444	0.785714	0	0.72973	0.666667	0.6	1
	1	8	0.615385	0.725	0.047619	0.512821	0.869565	0.617647	0.428571	0.427184	0.659574	NaN	0.368421	1	1	0.548387	0.631579	1	1
	1	9	0.611111	0.725	0.4375	0.571429	0.869565	0.617647	0.428571	0.367188	0.659574	NaN	0.73913	1	1	0.384615	0.595745	0.875	1
	1	10	1	0.810345	0.304348	0.216216	0.741935	0.617647	1	0.121429	0.683333	NaN	0.179487	0.75	0	0	0.363636	1	1
	1	11	0.625	0.810345	0.608696	0.296296	0.571429	0.717391	0.756757	0.14433	0.683333	NaN	0.1	0.28	0	0	0.545455	0.72973	1
	1	12	1	0.541667	0.274194	0	0.9625	0.617647	1	0.102564	0.75	NaN	NaN	0.368421	0.649123	NaN	0.239437	1	1
	1	13	0.508772	0.292683	0.198953	0.124514	0.342657	0.323308	1	0.234848	NaN	0.240964	0.269663	0.509804	0.42	0.568627	NaN	0.829545	NaN
	1	14	0.49505	0.270833	0.694444	0.0628019	0.287129	NaN	0.215686	0.133333	0.266667	0.611111	0.347826	0.310811	0.3	0.142857	0.186047	0.530612	0.509091
	1	15	0.292683	0.550725	0.236364	0.281553	0.144144	0.712329	0.185714	0.0819672	0.352941	0.354167	NaN	0.433962	0.458333	0.233333	NaN	NaN	0.533333
	1	16	0.552941	0.117117	0.111628	0.153509	0.170984	0.764706	0.403409	0.229167	0.202186	0.236111	0.3	0.376238	0.490196	0.292135	0.393939	0.429577	0
	0	17	NaN	0	NaN	0	NaN	0	NaN	NaN	0	NaN	NaN	NaN	NaN	NaN	NaN	NaN	NaN
	1	18	1	0.219512	0.35	0	NaN	NaN	0	NaN	0	NaN	NaN	NaN	NaN	0	NaN	NaN	NaN
	1	19	0.606061	0.322581	0.596491	0.169697	0.386364	0.724138	0.677419	0.366667	0.923077	1	0.533333	0.368421	0	0.516129	0.163636	0.4	0.3
	0	20	NaN	NaN	NaN	0.694444	NaN	NaN	1	NaN	NaN	NaN	NaN	NaN	NaN	NaN	0	NaN	NaN
	1	21	0	NaN	0	0	0	1	0	0	0	0	0	0	0	0	0	0	0
	1	22	0.359375	0.295455	0.104478	0	0.391892	0.75	0.526882	0.0227273	0	0	0	0.203125	0	0	0.26087	0.0677966	0
	1	23	0.461538	0.261905	0	0	1	1	1	NaN	NaN	0.28125	0	0	NaN	NaN	0.527778	0.551724	1
	1	24	0.307692	0.660377	0.2	0	0	0	0.116667	NaN	0	1	0	0.166667	1	0.347826	0	0.528302	1
	1	25	0.246835	NaN	0.3375	0.201863	0.609375	NaN	0.568627	0.181395	NaN	0.336449	NaN	1	NaN	0.0466667	0	0.32381	1
	1	26	0.366667	NaN	0.0512821	NaN	0	0.363636	1	1	NaN	0.216216	1	NaN	1	0	NaN	0	NaN
	1	27	0.12	0	0.282209	0.0963303	NaN	0.0588235	0.544	0.108333	NaN	0.213115	0	0.627451	0.516667	1	0.366071	0.142857	1
	0	28	NaN	NaN	NaN	NaN	NaN	NaN	NaN	NaN	NaN	NaN	NaN	NaN	NaN	NaN	NaN	NaN	NaN
	1	29	0.710526	1	0.459016	0.631148	0.368421	0	NaN	0.197917	1	0.146341	0.65	0.65625	0.722222	1	1	0.186441	0.275862
	1	30	0.579832	0.342466	0.512605	0.268421	0.906667	1	0.639535	0.257576	0.810811	0.227273	0.0714286	0.424242	0.55	0.125	0	0.391892	0.380952
	1	31	NaN	NaN	NaN	0	NaN	0	0.244444	0	0	0	0	NaN	0	0	0	0.195652	0.318182
	1	32	NaN	0	0.272727	0.461538	NaN	0.282609	NaN	0.1625	0	NaN	NaN	NaN	NaN	0	NaN	0.53125	0.454545
	1	33	0.371429	0.0821918	0.266667	0.254167	1	1	0.938776	0.1875	0	0.28	0.330645	0.866667	0.5	0	0.0991736	0.555556	0
	1	34	0.436364	0	0.247191	0.345324	0.712766	0.650602	0.7	0.194969	0.253521	0.653846	0.777778	1	0.421053	0.0666667	0.114286	0.785714	0.786885
	1	35	0.265957	0.472727	0.391304	0.611765	0.892308	1	0.484848	0.0295858	0	0.34375	0.878788	0.727273	1	0.101695	NaN	0.5	0.578125
	1	36	0.215278	0.603448	0.131579	0.25	0.62766	0.736842	0.316456	0.1	0.581081	0.205479	0.273973	0.545455	0.78125	0.487179	0.870968	0.375	0.314815
	1	37	0.483333	0	0.260274	0	1	0.333333	0.1875	0.128713	0	0.222222	0.333333	0.703704	0.333333	0.276596	1	0.413793	0.1
	1	38	0.742424	0.618182	0.376812	0.265537	0.570175	0.482759	0.830189	0.186667	0.355263	0.635659	0.245098	0.675676	0.8125	0.204545	1	0.573034	0.320312
	1	39	0.695652	0.909091	0.116667	0	0	0.278689	0.414634	0.132653	0.342105	0.483871	0.638889	0	0.555556	0	0	0.565217	0.28
	1	40	0.670455	0	0.448276	0.761905	0.255814	0.658537	0.551724	0.0992366	0.54386	0.319149	0.53125	0	0.69697	0.134328	0.823529	0.344828	0.28
	1	41	0.432432	0.484848	0.38	0.419355	0.7	0	0.333333	0	0.393939	0.333333	0.541667	0	0.764706	0	NaN	0.75	0.28
	1	42	1	1	0	0.5	0.611111	NaN	1	NaN	NaN	NaN	1	NaN	1	0	NaN	1	NaN
	1	43	0.25	NaN	0	0	0.269231	NaN	0.0945946	0.0485437	0	NaN	0.588235	1	0	0.64	1	1	0
	1	44	0.75	0.6	0.414634	0	0.645161	0.447368	1	0.229167	0	0	0.40625	0.277778	0	0.483871	1	0	0
	1	45	0.435897	0	0.1	0	1	0.46988	0	0.266667	0.255814	0.333333	0	0	NaN	0.642857	1	0.297297	0
	1	46	NaN	NaN	NaN	0.2	0.488372	0	0.0545455	0.253968	NaN	1	0	NaN	1	0	0	0	0.338028
	1	47	0.6	0	0.108108	0.534884	0.773585	0.222222	0.431818	0.169492	1	0.612903	0.210526	0.5	1	0	0.181818	0.364865	0.33945
	1	48	0.236842	0.575	0.168539	0.43956	0.1875	1	0.181818	0.304688	0.548387	1	0.232877	0.636364	0.583333	0.135593	0.647059	0.328125	0.536585
	1	49	0.4	0.292683	0	0.113208	0.3125	0.3	0.923077	0	0	0.0740741	0	0.794872	0.38	0.0833333	0	0.154762	0.302326
	1	50	0.361702	0	0.0601504	0	0.0849057	0.217391	0.28125	0.0990099	0	NaN	0.545455	0.68	0.208333	0	0.0833333	0	0.342105

## Sheet: Figure 1c
Subject 1	1	2	3	4	5	6	7	8	9	10	11	12	13	14	15	16	17	18	19	20	21	22	23	24	25	26	27	28	29	30	31	32	33	34	35	36	37	38	39	40	41	42	43	44	45	46	47	48	49
Utterance Labels	summary	summary	commentary	summary	commentary	confabulation	summary	commentary	summary	summary	summary	summary	commentary	precise	commentary	precise	summary	commentary	commentary	commentary	commentary	summary	commentary	summary	commentary	commentary	summary	precise	commentary	precise	precise	commentary	summary	commentary	summary	precise	precise	commentary	precise	confabulation	precise	precise	precise	precise	precise	summary	summary	precise	summary
Utterance Duration (seconds)	8	5	8	10	11	2	7	4	3	11	4	7	6	4	3	6	7	3	3	4	6	11	3	6	4	9	3	3	5	5	4	7	5	4	6	4	5	8	6	2	7	8	7	6	7	2	9	5	7
Utterance Word Count	15	19	20	15	17	5	18	9	12	22	6	17	12	11	12	13	13	7	7	11	6	20	9	16	12	17	12	6	17	8	8	8	8	11	11	6	12	9	14	10	11	14	19	21	11	4	19	8	28
Subject 2	1	2	3	4	5	6	7	8	9	10	11	12	13	14	15	16	17	18	19	20	21	22	23	24	25	26	27	28	29	30	31	32	33	34	35	36	37	38	39	40	41	42	43	44	45	46	47	48	49
Utterance Labels	summary	commentary	precise	summary	summary	commentary	commentary	commentary	commentary	summary	summary	summary	commentary	precise	precise	precise	precise	precise	commentary	precise	summary	commentary	precise	summary	precise	commentary	summary	precise	confabulation	commentary	commentary	summary	commentary	commentary	precise	precise	precise	confabulation	precise	precise	precise	commentary	precise	summary	summary	precise	commentary	commentary	summary
Utterance Duration (seconds)	5	13	3	4	16	7	8	7	4	8	11	12	11	2	3	9	4	6	8	6	4	6	17	18	9	16	5	14	10	14	8	17	7	6	8	7	9	6	3	6	8	8	7	10	9	8	5	17	6
Utterance Word Count	8	16	5	6	19	8	7	8	6	14	14	23	11	5	4	18	7	12	11	8	8	7	11	26	17	19	7	18	11	15	8	18	12	12	7	16	13	10	8	7	10	14	7	11	13	17	10	21	10
Subject 3	1	2	3	4	5	6	7	8	9	10	11	12	13	14	15	16	17	18	19	20	21	22	23	24	25	26	27	28	29	30	31	32	33	34	35	36	37	38	39	40	41	42	43	44	45	46	47	48	49
Utterance Labels	summary	summary	summary	commentary	commentary	precise	precise	commentary	precise	commentary	summary	commentary	precise	commentary	precise	summary	summary	commentary	summary	summary	precise	precise	precise	summary	summary	precise	precise	summary	precise	precise	precise	precise	precise	summary	commentary	commentary	commentary	summary	precise	commentary	summary	precise	summary	summary	confabulation	confabulation	commentary	commentary	commentary
Utterance Duration (seconds)	13	9	4	2	2	2	7	3	4	2	2	5	14	2	8	7	3	5	9	2	9	5	4	8	4	4	3	3	3	4	8	2	7	5	3	7	5	4	5	5	10	7	6	7	11	4	12	5	3
Utterance Word Count	21	20	12	8	3	9	12	6	13	5	8	12	24	8	12	13	13	11	20	9	18	15	16	13	11	12	9	7	12	12	19	8	18	6	8	12	13	9	17	12	16	20	12	16	22	8	15	9	11
Subject 4	1	2	3	4	5	6	7	8	9	10	11	12	13	14	15	16	17	18	19	20	21	22	23	24	25	26	27	28	29	30	31	32	33	34	35	36	37	38	39	40	41	42	43	44	45	46	47	48	49
Utterance Labels	summary	summary	commentary	precise	summary	summary	precise	commentary	commentary	summary	precise	precise	summary	confabulation	commentary	precise	summary	summary	precise	precise	summary	precise	confabulation	precise	confabulation	summary	summary	precise	summary	summary	summary	precise	precise	precise	precise	precise	precise	summary	precise	summary	summary	precise	precise	precise	summary	summary	commentary	precise	precise
Utterance Duration (seconds)	9	3	2	6	5	2	5	9	11	4	5	6	7	9	6	6	6	5	6	3	3	4	5	2	8	6	10	2	8	3	7	2	6	3	10	1	5	5	5	6	7	9	8	6	4	13	2	5	2
Utterance Word Count	18	6	9	13	13	8	9	15	16	12	17	17	20	16	19	15	12	9	9	14	10	11	11	10	12	13	21	6	23	10	19	9	17	8	18	6	11	12	12	14	21	23	16	15	8	32	8	11	10
Subject 5	1	2	3	4	5	6	7	8	9	10	11	12	13	14	15	16	17	18	19	20	21	22	23	24	25	26	27	28	29	30	31	32	33	34	35	36	37	38	39	40	41	42	43	44	45	46	47	48	49
Utterance Labels	commentary	summary	commentary	not recall	precise	precise	precise	precise	precise	commentary	precise	summary	summary	precise	precise	precise	precise	precise	summary	summary	commentary	precise	not recall	summary	summary	precise	commentary	summary	precise	precise	summary	confabulation	summary	commentary	precise	summary	commentary	precise	precise	summary	precise	precise	commentary	precise	precise	precise	precise	commentary	precise
Utterance Duration (seconds)	3	8	10	5	10	5	3	6	7	10	3	5	12	7	2	8	12	3	8	3	6	2	2	2	11	7	8	4	4	4	3	11	9	2	3	10	9	5	2	11	11	5	7	4	8	7	8	3	4
Utterance Word Count	7	6	13	8	15	7	6	10	19	22	5	8	23	11	10	20	16	4	9	13	14	12	4	10	20	17	17	9	13	11	14	17	15	9	5	11	13	14	10	22	14	9	15	6	18	21	14	12	5
Subject 6	1	2	3	4	5	6	7	8	9	10	11	12	13	14	15	16	17	18	19	20	21	22	23	24	25	26	27	28	29	30	31	32	33	34	35	36	37	38	39	40	41	42	43	44	45	46	47	48	49
Utterance Labels	summary	not recall	summary	summary	precise	precise	commentary	commentary	commentary	commentary	summary	precise	commentary	summary	summary	summary	precise	confabulation	summary	precise	precise	summary	summary	summary	precise	commentary	precise	precise	precise	confabulation	precise	precise	precise	summary	precise	confabulation	precise	summary	summary	commentary	commentary	commentary	precise	commentary	commentary	precise	summary	commentary	precise
Utterance Duration (seconds)	5	4	10	1	2	8	4	7	10	7	10	4	4	8	7	4	2	4	6	7	5	3	3	8	7	2	7	8	2	8	3	8	4	11	3	7	4	10	12	11	3	9	5	6	2	8	5	9	7
Utterance Word Count	6	4	13	3	3	10	10	13	14	9	17	7	6	21	10	8	5	8	14	8	9	8	5	8	19	7	16	13	6	15	5	19	10	13	14	17	14	14	21	15	8	14	11	12	6	16	5	12	14
Subject 7	1	2	3	4	5	6	7	8	9	10	11	12	13	14	15	16	17	18	19	20	21	22	23	24	25	26	27	28	29	30	31	32	33	34	35	36	37	38	39	40	41	42	43	44	45	46	47	48	49
Utterance Labels	summary	summary	precise	summary	precise	confabulation	confabulation	summary	precise	confabulation	confabulation	summary	precise	precise	precise	commentary	precise	precise	commentary	summary	precise	commentary	commentary	summary	summary	commentary	summary	precise	summary	summary	confabulation	summary	summary	precise	precise	precise	not recall	precise	precise	commentary	summary	commentary	commentary	summary	summary	summary	precise	commentary	summary
Utterance Duration (seconds)	6	10	4	14	6	5	11	5	6	7	14	13	8	9	3	14	8	7	4	18	7	9	5	7	6	5	17	12	7	7	8	5	3	4	9	7	15	7	10	8	8	12	6	7	9	5	12	4	5
Utterance Word Count	16	14	8	18	7	11	13	11	12	10	16	13	11	16	6	15	16	7	8	19	9	19	6	9	13	9	24	18	13	15	9	5	8	15	21	14	4	14	19	12	15	16	11	12	7	6	20	7	8
Subject 8	1	2	3	4	5	6	7	8	9	10	11	12	13	14	15	16	17	18	19	20	21	22	23	24	25	26	27	28	29	30	31	32	33	34	35	36	37	38	39	40	41	42	43	44	45	46	47	48	49
Utterance Labels	summary	summary	summary	summary	confabulation	precise	commentary	summary	summary	commentary	confabulation	summary	summary	precise	summary	precise	summary	summary	summary	summary	precise	commentary	summary	commentary	summary	summary	commentary	precise	precise	commentary	confabulation	summary	summary	confabulation	commentary	summary	confabulation	commentary	precise	precise	summary	summary	precise	summary	precise	precise	precise	precise	precise
Utterance Duration (seconds)	8	6	8	6	9	5	5	8	7	4	5	4	10	3	10	5	14	23	18	12	10	2	16	4	3	9	9	4	3	16	8	6	14	5	6	13	7	2	3	9	17	10	7	10	4	8	8	9	8
Utterance Word Count	12	9	19	12	26	13	7	18	15	7	12	11	28	10	24	12	20	41	44	24	18	4	32	7	8	20	16	6	4	19	28	15	32	11	17	21	11	10	5	17	16	19	12	20	15	20	15	16	24
Subject 9	1	2	3	4	5	6	7	8	9	10	11	12	13	14	15	16	17	18	19	20	21	22	23	24	25	26	27	28	29	30	31	32	33	34	35	36	37	38	39	40	41	42	43	44	45	46	47	48	49
Utterance Labels	summary	summary	summary	commentary	summary	precise	commentary	commentary	summary	precise	summary	commentary	summary	precise	commentary	summary	precise	commentary	summary	summary	commentary	commentary	summary	precise	commentary	precise	commentary	summary	precise	precise	commentary	precise	summary	commentary	precise	commentary	summary	summary	summary	summary	summary	precise	precise	precise	precise	summary	summary	summary	summary
Utterance Duration (seconds)	11	5	11	12	14	8	6	8	7	9	11	2	12	15	3	9	10	3	2	8	6	7	11	9	4	4	7	21	20	3	1	12	7	6	3	2	15	9	9	5	15	12	8	6	5	7	17	7	5
Utterance Word Count	13	9	13	19	18	12	14	9	10	10	16	6	15	18	7	10	8	7	4	11	2	12	23	16	7	5	9	24	15	5	6	12	10	12	4	4	13	16	14	9	10	13	15	16	8	8	28	8	9
Subject 10	1	2	3	4	5	6	7	8	9	10	11	12	13	14	15	16	17	18	19	20	21	22	23	24	25	26	27	28	29	30	31	32	33	34	35	36	37	38	39	40	41	42	43	44	45	46	47	48	49
Utterance Labels	summary	summary	summary	summary	summary	commentary	confabulation	summary	commentary	summary	precise	summary	precise	summary	summary	summary	summary	precise	precise	summary	confabulation	confabulation	summary	commentary	summary	precise	commentary	commentary	summary	precise	commentary	summary	summary	precise	precise	commentary	confabulation	summary	commentary	summary	summary	precise	confabulation	precise	summary	summary	commentary	precise	precise
Utterance Duration (seconds)	6	8	6	7	7	4	7	10	2	9	6	13	6	8	13	11	19	11	7	13	9	5	12	6	8	8	5	11	10	6	2	13	10	3	8	4	15	19	9	22	21	8	1	3	8	10	6	7	5
Utterance Word Count	11	10	15	14	9	6	12	21	8	20	11	18	12	8	18	19	30	23	22	21	15	11	20	10	19	15	14	22	17	13	5	15	25	11	17	6	19	30	15	20	27	10	3	3	7	14	9	15	10
Subject 11	1	2	3	4	5	6	7	8	9	10	11	12	13	14	15	16	17	18	19	20	21	22	23	24	25	26	27	28	29	30	31	32	33	34	35	36	37	38	39	40	41	42	43	44	45	46	47	48	49
Utterance Labels	summary	summary	summary	precise	confabulation	confabulation	commentary	summary	precise	precise	precise	summary	summary	precise	precise	precise	summary	precise	summary	summary	precise	commentary	precise	precise	commentary	precise	commentary	precise	precise	precise	precise	commentary	precise	summary	precise	commentary	summary	precise	precise	precise	summary	commentary	summary	summary	summary	summary	summary	summary	precise
Utterance Duration (seconds)	9	4	4	4	3	6	7	5	5	6	4	4	3	9	5	14	6	8	9	6	6	3	12	5	4	6	2	2	5	3	5	4	4	9	5	5	7	2	6	4	8	3	11	4	6	7	9	7	3
Utterance Word Count	15	8	15	10	9	12	16	11	9	15	8	9	8	25	14	20	16	19	24	13	11	8	23	9	7	12	10	5	13	8	10	14	8	18	9	12	17	9	18	11	9	12	22	8	19	22	27	14	10
Subject 12	1	2	3	4	5	6	7	8	9	10	11	12	13	14	15	16	17	18	19	20	21	22	23	24	25	26	27	28	29	30	31	32	33	34	35	36	37	38	39	40	41	42	43	44	45	46	47	48	49
Utterance Labels	summary	summary	summary	commentary	precise	summary	precise	commentary	precise	precise	precise	precise	summary	confabulation	precise	precise	precise	commentary	summary	summary	summary	commentary	precise	precise	precise	commentary	precise	precise	precise	precise	precise	summary	commentary	commentary	summary	precise	summary	commentary	summary	summary	summary	precise	precise	commentary	commentary	commentary	precise	summary	summary
Utterance Duration (seconds)	7	9	5	5	8	2	9	2	6	5	7	3	9	6	5	2	4	2	8	2	2	6	4	13	4	5	4	5	1	1	7	3	4	10	8	5	5	3	1	4	2	5	2	6	5	3	5	12	7
Utterance Word Count	12	20	9	12	21	13	21	8	9	14	19	14	22	13	11	6	11	6	11	5	7	12	9	19	9	14	10	16	3	4	12	6	12	13	21	19	11	8	4	10	8	18	4	9	20	4	15	21	17
Subject 13	1	2	3	4	5	6	7	8	9	10	11	12	13	14	15	16	17	18	19	20	21	22	23	24	25	26	27	28	29	30	31	32	33	34	35	36	37	38	39	40	41	42	43	44	45	46	47	48	49
Utterance Labels	summary	summary	precise	precise	precise	precise	summary	precise	summary	precise	precise	precise	summary	precise	precise	precise	precise	precise	summary	commentary	commentary	summary	summary	summary	confabulation	precise	precise	precise	confabulation	precise	precise	summary	precise	precise	summary	precise	precise	precise	precise	precise	precise	precise	precise	precise	precise	precise	precise	summary	commentary
Utterance Duration (seconds)	14	7	10	16	6	12	21	11	3	9	19	10	4	6	6	5	6	11	5	9	3	4	9	13	6	1	2	3	8	3	7	14	3	10	7	3	5	1	2	6	10	19	10	8	1	4	18	3	10
Utterance Word Count	22	14	14	27	14	32	29	26	10	14	32	18	10	13	11	12	13	22	9	20	11	7	18	16	12	9	8	10	8	9	13	38	10	25	13	10	13	9	7	10	15	26	19	29	5	13	32	9	16
Subject 14	1	2	3	4	5	6	7	8	9	10	11	12	13	14	15	16	17	18	19	20	21	22	23	24	25	26	27	28	29	30	31	32	33	34	35	36	37	38	39	40	41	42	43	44	45	46	47	48	49
Utterance Labels	summary	commentary	commentary	summary	precise	precise	summary	commentary	summary	commentary	commentary	confabulation	summary	precise	precise	precise	summary	confabulation	commentary	summary	summary	summary	summary	commentary	summary	precise	summary	precise	commentary	summary	commentary	summary	summary	summary	summary	summary	precise	commentary	precise	precise	commentary	precise	summary	summary	commentary	commentary	precise	precise	precise
Utterance Duration (seconds)	12	3	5	6	5	6	10	8	20	3	14	11	18	8	4	10	6	19	13	16	8	8	16	3	11	16	26	10	16	13	1	21	11	18	10	11	14	4	17	11	10	13	7	7	9	20	5	3	4
Utterance Word Count	16	10	8	10	10	9	19	11	24	8	27	16	26	12	10	12	18	28	16	33	13	24	31	7	26	34	36	17	31	27	3	39	16	25	22	27	27	7	34	34	22	16	16	10	26	33	12	9	10
Subject 15	1	2	3	4	5	6	7	8	9	10	11	12	13	14	15	16	17	18	19	20	21	22	23	24	25	26	27	28	29	30	31	32	33	34	35	36	37	38	39	40	41	42	43	44	45	46	47	48	49
Utterance Labels	summary	summary	commentary	summary	summary	summary	commentary	precise	summary	precise	precise	precise	commentary	commentary	summary	commentary	summary	summary	precise	commentary	summary	summary	summary	commentary	summary	summary	summary	summary	commentary	commentary	precise	summary	precise	not recall	summary	summary	precise	summary	summary	confabulation	commentary	precise	summary	commentary	commentary	commentary	precise	precise	precise
Utterance Duration (seconds)	17	11	8	14	24	17	4	10	4	17	16	27	12	5	19	6	21	7	9	8	15	6	5	9	7	19	7	5	8	10	10	18	3	12	12	21	10	9	11	5	21	7	8	6	20	6	3	3	12
Utterance Word Count	13	17	14	18	28	27	9	13	12	26	24	40	5	7	18	6	32	13	22	7	26	12	8	10	10	28	14	9	10	6	12	30	9	3	21	26	16	14	21	9	31	12	15	16	19	15	12	6	19
Subject 16	1	2	3	4	5	6	7	8	9	10	11	12	13	14	15	16	17	18	19	20	21	22	23	24	25	26	27	28	29	30	31	32	33	34	35	36	37	38	39	40	41	42	43	44	45	46	47	48	49
Utterance Labels	summary	summary	commentary	summary	precise	precise	commentary	summary	summary	confabulation	summary	summary	summary	summary	summary	commentary	summary	precise	precise	precise	precise	summary	precise	precise	precise	commentary	commentary	summary	summary	precise	commentary	summary	summary	confabulation	summary	commentary	commentary	confabulation	precise	summary	summary	summary	confabulation	precise	commentary	precise	precise	confabulation	precise
Utterance Duration (seconds)	8	9	5	8	8	14	6	9	4	2	18	16	7	8	11	13	7	7	7	5	12	12	9	7	5	2	6	8	6	3	4	11	12	14	6	14	6	2	11	11	5	5	10	9	3	6	8	2	9
Utterance Word Count	16	12	13	21	17	39	10	21	4	5	22	27	22	12	25	12	17	17	20	20	15	20	21	14	12	5	10	16	11	9	7	30	17	19	18	32	4	7	23	14	9	7	14	28	6	22	6	7	30
Subject 17	1	2	3	4	5	6	7	8	9	10	11	12	13	14	15	16	17	18	19	20	21	22	23	24	25	26	27	28	29	30	31	32	33	34	35	36	37	38	39	40	41	42	43	44	45	46	47	48	49
Utterance Labels	summary	summary	precise	commentary	precise	summary	commentary	summary	precise	precise	precise	precise	commentary	precise	precise	summary	precise	precise	precise	precise	confabulation	precise	precise	precise	precise	precise	confabulation	not recall	summary	not recall	summary	summary	commentary	summary	not recall	summary	summary	precise	confabulation	not recall	precise	summary	summary	summary	commentary	summary	commentary	commentary	summary
Utterance Duration (seconds)	6	4	5	2	3	3	2	2	6	2	7	4	2	9	5	9	2	1	5	2	3	3	1	4	6	3	3	3	4	4	3	2	2	5	1	1	1	5	7	1	1	11	4	2	2	4	2	4	5
Utterance Word Count	12	12	14	5	4	10	12	4	9	7	19	11	9	17	10	15	6	6	9	9	10	9	4	12	15	12	2	4	9	3	8	8	6	11	3	4	4	21	12	2	4	19	7	6	6	10	8	16	11
[truncated: 419 more columns]

## Sheet: Figure 2a
Subject	PMC Reinstatement for Summary Recall	PMC Reinstatement for Temporally Precise Recall
1	0.0591046	0.0980008
2	0.0608422	0.160191
3	0.016882	0.0232598
4	0.00223665	0.0464749
5	0.0973958	0.178639
6	0.114464	0.120295
7	0.0595357	0.0720171
8	0.0797464	0.125036
9	0.0252815	0.0981295
10	0.0599839	0.0317103
11	0.0458952	0.0737784
12	0.0302359	0.0763032
13	0.0692087	0.112931
14	0.0359862	0.0880771
15	0.0137311	0.142013
16	0.0501424	0.0923099
17	0.0416857	0.120031

## Sheet: Figure 4a
Parcel #156 Data:	Movie Scene:	Memory Transformation Values:		Parcel #156 Data:	Subject:	Correlation between Summary Bias & Memory Transformation:
	1	NaN			1	0.320636
	2	0.317268			2	0.369714
	3	0.0944253			3	0.406866
	4	-0.09739			4	0.212866
	5	0.00289976			5	0.0940316
	6	NaN			6	0.149563
	7	0.158214			7	0.159416
	8	0.135753			8	0.348659
	9	0.0115953			9	0.243576
	10	-0.0469707			10	0.0910437
	11	0.119264			11	0.319124
	12	0.171742			12	0.103767
	13	0.0447089			13	0.0261758
	14	0.349402			14	0.00411756
	15	-0.116035			15	0.076087
	16	-0.0503367			16	0.324405
	17	NaN			17	0.219268
	18	0.0633491
	19	-0.0758341
	20	NaN
	21	-0.297301
	22	-0.0311086
	23	-0.152581
	24	-0.122918
	25	-0.0419535
	26	0.0675656
	27	-0.195173
	28	NaN
	29	-0.032716
	30	0.0489863
	31	0.033849
	32	-0.0917065
	33	0.0859309
	34	0.0332098
	35	0.0960834
	36	0.114842
	37	-0.0390366
	38	-0.0975421
	39	0.296392
	40	-0.0432757
	41	-0.0223898
	42	-0.0392554
	43	-0.137222
	44	0.0172863
	45	-0.0231258
	46	-0.09447
	47	-0.0704669
	48	0.190434
	49	0.0326024
	50	-0.0461782

## Sheet: Figure 4c
Parcel Bar # (ranked by t-statistic)	Network	Average Correlation between Summary Bias & Memory Transformation	Standard Error of the Mean	Subject 1	Subject 2	Subject 3	Subject 4	Subject 5	Subject 6	Subject 7	Subject 8	Subject 9	Subject 10	Subject 11	Subject 12	Subject 13	Subject 14	Subject 15	Subject 16	Subject 17
1	Default	0.204077	0.0309507	0.320636	0.369714	0.406866	0.212866	0.0940316	0.149563	0.159416	0.348659	0.243576	0.0910437	0.319124	0.103767	0.0261758	0.00411756	0.076087	0.324405	0.219268
2	Ventral Attention	0.189071	0.0293226	0.29663	0.272353	0.124136	0.306657	0.178047	0.0171655	0.452946	0.246292	0.0877638	-0.0136657	0.087259	0.181777	0.108368	0.112998	0.21738	0.328488	0.209605
3	Frontoparietal	0.252127	0.039803	0.234442	0.461263	0.325242	0.408393	0.256235	0.119833	0.445535	0.277615	0.233289	-0.0780007	0.517395	0.0555205	0.336315	0.0447049	0.133273	0.354703	0.160404
4	Default	0.180113	0.0302052	0.217514	0.0362928	0.185186	0.319886	0.338936	0.120263	0.290941	0.127104	0.345252	0.0613161	-0.00299382	0.105369	0.129355	-0.0301444	0.253395	0.214481	0.349763
5	Frontoparietal	0.184734	0.0327645	0.201181	0.228185	0.18536	0.27905	0.256313	0.00359562	0.344792	0.42009	0.191909	-0.142931	0.36336	0.176659	0.120389	0.082932	0.102363	0.149021	0.178207
6	Frontoparietal	0.121808	0.0245033	-0.04773	0.280133	0.128224	0.257644	0.0963438	0.0199612	0.177797	0.04729	0.169288	0.126092	0.240293	0.190338	0.172876	0.199447	-0.00480265	0.00284139	0.0146947
7	Default	0.166025	0.0345496	0.262647	0.22552	0.302226	0.228404	0.350008	-0.139646	0.187454	0.308881	0.35283	0.00948289	0.120946	0.0596356	-0.0488464	0.265716	0.143268	0.130794	0.0631121
8	Ventral Attention	0.164144	0.0343909	0.356626	0.304451	-0.0583918	0.233634	0.169168	0.235618	0.35623	0.062809	0.0860556	0.0626567	0.233376	-0.0510615	0.254167	-0.0689971	0.0964127	0.312839	0.204864
9	Dorsal Attention	0.144631	0.0341789	0.168195	0.151194	0.184097	0.332014	0.0802497	-0.112297	0.22855	0.166522	0.136522	-0.161041	0.293263	-0.0102602	0.342849	0.0506509	0.238464	0.223948	0.145814
10	Dorsal Attention	0.142983	0.0339007	0.20547	0.104998	0.203407	0.0667275	0.401065	0.11977	0.279778	0.269293	0.192872	-0.194994	-0.00549399	0.184242	-0.0378702	0.272065	0.166908	0.0689912	0.133485
11	Dorsal Attention	0.139715	0.0341128	0.24311	0.319686	0.134104	0.244782	-0.144299	-0.0830433	0.305046	0.298356	0.14868	-0.0159045	0.234069	0.147609	0.137693	0.0987384	0.261948	0.0548337	-0.010262
12	Frontoparietal	0.150188	0.0367047	0.126669	0.408449	0.298456	0.35942	0.0432426	-0.0576482	0.0170169	0.157899	0.136835	0.23303	0.178351	0.211179	-0.0448056	0.286088	0.271976	0.0284755	-0.101439
13	Dorsal Attention	0.145016	0.035566	0.362365	-0.00264998	0.148642	0.011909	0.313051	0.238805	0.432216	0.188055	0.163411	-0.0218337	0.18048	0.168439	-0.121796	0.110774	0.222362	0.078042	-0.00699011
14	Default	0.177978	0.0442431	0.473036	0.272483	0.267499	0.224223	0.0672877	-0.275061	0.219421	0.247966	0.422879	0.0619573	0.044448	0.0318094	0.0646035	0.0207862	0.206859	0.345193	0.330232
15	Dorsal Attention	0.136878	0.0351406	-0.0453917	0.187279	0.213896	0.142326	0.294697	0.0587126	0.223064	0.134987	-0.133302	-0.132834	0.222895	0.202435	0.0842502	0.363668	0.279938	0.00871457	0.221589
16	Frontoparietal	0.135166	0.0355878	0.219266	0.120627	0.19761	0.143301	0.249051	0.0649017	0.296657	0.332946	0.36625	-0.167596	0.0636719	0.00386061	-0.143241	0.128512	0.1777	0.160966	0.0833403
17	Visual	0.121514	0.0340138	0.247885	0.191576	-0.00831387	0.278219	0.0942472	-0.091467	0.282777	0.22646	-0.0832164	0.16022	0.360596	0.0208171	0.218194	0.0412841	0.167815	-0.0108191	-0.0305413
18	Default	0.154395	0.0436942	0.370599	0.0364501	0.0310941	0.169777	-0.0263012	-0.0787315	0.120458	0.430682	0.557517	0.175674	0.0378413	-0.0425442	0.227758	-0.0455656	0.261702	0.234508	0.163803
19	Visual	0.131501	0.0385428	0.306759	0.188139	0.267646	0.287784	0.246421	-0.118277	0.197222	0.0272727	0.335758	0.0396031	0.00689348	-0.113497	-0.0300301	0.38162	0.136529	0.0850888	-0.00942295
20	Somatomotor	0.154156	0.0464097	0.353342	0.265695	0.0501898	0.22928	-0.0550908	-0.146334	0.213478	0.447737	0.419143	-0.12075	0.394496	0.169659	0.0934831	0.0860028	0.276453	-0.0262993	-0.0298387
21	Ventral Attention	0.0979004	0.029492	0.111087	0.10652	0.0979292	0.27153	0.092899	-0.105782	0.0628162	-0.132971	0.221994	0.000145266	0.115729	0.366505	0.0346148	0.107404	0.172662	0.0428252	0.0983983
22	Default	0.118127	0.0362546	0.195464	0.377552	0.16049	0.139162	0.0752183	-0.138443	0.229111	0.258705	0.33636	0.0120791	0.227602	-0.172082	0.124791	0.0584138	-0.0183295	0.0869061	0.0551579
23	Visual	0.122488	0.0377704	0.167478	0.114276	0.313984	0.374532	-0.0214804	-0.0218641	-0.143017	0.260163	0.171491	0.107092	0.202858	-0.134807	-0.0829745	0.178022	0.271946	0.227995	0.0966067
24	Frontoparietal	0.132961	0.0411557	0.172141	0.219106	0.357801	0.234654	0.159636	-0.214524	-0.0623704	0.081452	0.354293	0.179527	0.10113	0.0531026	-0.00135967	0.342748	0.35482	-0.00639483	-0.0654199
25	Default	0.126611	0.0392092	0.233931	0.0400018	0.265753	0.258334	0.160339	-0.133141	0.231013	0.254569	0.134421	0.0108126	0.0956656	0.0544885	-0.285674	0.0429006	0.328139	0.292744	0.168085
26	Visual	0.0849059	0.0263415	0.0398155	0.276099	0.173973	0.239591	-0.0272704	0.0234562	0.135049	0.135881	-0.0530858	0.0776872	0.241606	0.0573478	0.0382162	0.0471781	-0.0890951	-0.0303518	0.157304
27	Visual	0.0900931	0.0287867	0.0943514	0.0302264	0.246583	0.362521	0.159677	0.189404	0.11407	-0.0045816	0.162987	-0.0170763	0.0445733	-0.101819	-0.0537808	0.158485	0.138181	0.0211606	-0.013378
28	Visual	0.11143	0.0376102	0.280209	0.345948	0.125705	0.194487	0.103775	-0.212581	-0.0310506	0.218865	0.318148	-0.0964256	0.151265	-0.00566736	-0.0307101	0.290078	0.107132	0.0730211	0.0621209
29	Dorsal Attention	0.0968875	0.0327091	0.355904	0.206501	0.0286606	0.142916	0.0388305	0.0299787	0.0312346	0.0596485	0.309861	-0.221547	0.201346	0.00586754	0.0234898	0.17521	0.167784	0.0895446	0.00185766
30	Default	0.119183	0.0404394	0.184427	0.00984283	0.0801828	0.205211	-0.00724158	-0.0470517	0.13725	0.419966	0.531209	-0.046263	0.161467	-0.109878	0.148518	-0.0108281	0.0595109	0.0842034	0.225594
31	Visual	0.094016	0.0319457	0.0138365	0.264313	0.0232161	0.261707	-0.0880193	-0.135165	0.150614	0.035389	0.184619	0.231691	0.177006	-0.0201002	0.164916	-0.00822705	-0.0319873	0.0849795	0.289483
32	Somatomotor	0.129502	0.0446736	0.242903	0.36559	0.242848	0.212465	0.00120395	-0.330904	0.201165	0.0788403	0.347452	-0.110052	0.305131	0.0774947	-0.078322	0.189902	0.25183	0.19315	0.0108356
33	Dorsal Attention	0.129442	0.0462396	0.0904495	0.38618	0.026668	0.248275	-0.170073	-0.0253666	0.244059	0.396923	-0.021809	0.0433013	0.469011	-0.0445042	0.191276	0.110046	0.348559	-0.0715762	-0.0209109
34	Default	0.132079	0.0472909	0.145443	0.272902	-0.122757	-0.0546599	0.0375665	0.0981303	0.380412	0.234639	0.241686	-0.31132	0.168782	0.141183	-0.132	0.137826	0.301726	0.360016	0.345764
35	Dorsal Attention	0.12486	0.0447856	0.191161	0.132633	0.121024	0.396569	0.0370647	-0.318377	0.133611	0.272669	0.237121	0.191689	0.305186	-0.0414532	0.274595	0.238385	0.197442	-0.115	-0.131695
36	Frontoparietal	0.10984	0.0394828	0.230231	0.313518	0.283458	0.22187	0.140735	-0.100056	0.259548	0.1762	0.369434	0.00629105	0.0854116	-0.192077	0.154234	-0.0632596	-0.0928005	0.0452179	0.0293251
37	Visual	0.0846671	0.0304965	0.133935	0.253446	0.169759	0.117519	0.25851	0.0176651	0.257243	0.041796	0.00359963	-0.0057189	0.183231	-0.154249	0.206323	-0.0107378	0.0691334	-0.00165113	-0.100463
38	Frontoparietal	0.122278	0.0444359	0.210738	0.477646	0.0181224	0.0663917	-0.0628568	-0.163563	0.097859	0.378716	0.296103	0.221232	0.194984	-0.0242645	0.250137	0.0600596	-0.22253	0.131259	0.148699
39	Default	0.0981546	0.0357399	0.0784658	0.220273	0.207947	0.233836	-0.0647968	0.178691	0.196703	0.0923286	0.379374	-0.00924455	0.113548	-0.162052	-0.0960593	-0.0746891	0.183692	-0.0173827	0.207995
40	Dorsal Attention	0.10467	0.0397153	0.410175	0.183852	0.0312165	0.23886	0.016701	-0.0293554	0.180295	0.131586	0.0779997	-0.120926	0.332182	-0.0952937	0.240111	-0.098487	0.130561	0.25999	-0.110069
41	Frontoparietal	0.108616	0.0415232	0.201826	0.194902	0.234041	0.208728	-0.163629	-0.144039	0.248834	0.378868	0.329013	-0.00487346	0.2446	-0.180254	-0.0135443	0.0739857	0.177149	0.0289126	0.0319556
42	Visual	0.0956643	0.0366325	-0.0190234	0.0902342	0.0686249	0.217573	0.300259	0.0637045	0.396207	0.192134	0.107295	0.18359	0.199051	-0.0764837	0.187877	-0.0904709	-0.175761	-0.0670957	0.048578
43	Ventral Attention	0.11504	0.0446601	0.0220405	0.114373	0.14605	0.13505	-0.0352964	-0.0985236	0.30382	0.516111	0.268642	0.0415097	0.0906611	-0.172284	0.135407	0.236127	0.210569	-0.217661	0.259092
44	Default	0.128564	0.0502429	0.21849	0.5265	0.296684	0.184503	-0.212876	-0.27938	-0.10017	0.216352	0.216556	0.2538	0.324833	-0.0373336	0.0402086	0.0670755	-0.0111489	0.237964	0.243534
45	Default	0.0856031	0.0335489	0.20663	0.061113	0.157514	0.1001	0.193133	-0.213651	0.151155	0.155853	0.284447	0.202304	0.0262402	-0.0486918	0.114589	-0.108621	-0.123236	0.0759344	0.220439
46	Ventral Attention	0.112949	0.0457807	0.400718	0.133184	-0.0735775	0.0306088	0.371072	-0.127472	0.293391	0.14406	0.263685	-0.00148836	-0.253574	-0.0817848	0.153212	0.0205228	0.0633277	0.326889	0.257356
47	Visual	0.10538	0.0439547	0.0460913	0.23004	0.240371	0.331834	0.0913004	-0.157971	-0.142217	-0.14578	0.178796	0.213256	0.276391	0.37289	0.108291	0.246796	0.14383	-0.143457	-0.0990011
48	Dorsal Attention	0.0975065	0.041538	0.0903607	-0.0360212	-0.072882	-0.00972268	0.0837145	-0.0102413	0.492066	0.500987	0.183504	-0.00986031	0.164008	-0.0427519	-0.064672	0.174804	0.0486629	0.0473689	0.118286
49	Visual	0.070487	0.0311661	0.247507	0.071737	0.0265649	0.179834	0.0644869	0.0871209	-0.117148	0.174756	-0.0780496	0.0757264	0.276232	-0.0180401	0.0679402	-0.129109	0.0719549	0.270026	-0.0732603
50	Frontoparietal	0.097994	0.0437834	0.0982719	0.383631	0.108101	0.181665	-0.133141	-0.0666164	0.351642	0.370673	0.145746	-0.197228	0.36929	0.0244051	-0.0231243	0.0440512	0.0116444	0.00862352	-0.0117359
51	Default	0.0882939	0.0396723	0.0605086	0.0938751	0.253871	0.114641	-0.0236967	0.10701	0.10324	0.224169	0.340824	0.0860672	-0.120903	-0.234323	-0.104021	0.27722	0.209512	-0.125973	0.238974
52	Limbic	0.0761432	0.0349002	0.221927	-0.177697	0.123314	0.0327802	0.312162	-0.0911431	0.0687629	0.0513601	0.225826	0.101849	-0.228076	0.0429209	0.0354508	0.0315448	0.146013	0.22917	0.168271
53	Default	0.0997799	0.0465979	0.430203	0.10111	0.297124	0.0785405	0.182719	0.0355856	0.100605	0.213686	0.290051	-0.185484	-0.0754398	-0.0537926	-0.362041	0.185209	0.223625	0.0477558	0.186802
54	Frontoparietal	0.0955812	0.0455467	0.173543	0.222156	0.0913366	0.197159	-0.102842	-0.0839739	0.32091	0.292593	0.343419	-0.0751966	0.2313	-0.317247	0.144059	-0.119004	-0.0271049	0.260633	0.0731391
55	Frontoparietal	0.078786	0.0378535	0.0929302	0.292556	0.151222	0.182659	-0.0349424	0.284512	0.0772426	0.273507	0.0603654	0.116368	0.251935	-0.294435	0.0225993	-0.0698639	0.0484944	-0.0517319	-0.0640556
56	Ventral Attention	0.0799999	0.0389289	0.0738019	0.194536	0.180614	0.165339	-0.0391603	0.084086	0.280853	0.268919	0.1548	-0.0413068	0.241301	-0.272021	0.0649961	0.00876942	0.245912	-0.168613	-0.0828285
57	Default	0.0839391	0.0411051	0.268222	0.0351543	-0.0168638	0.14335	-0.0645784	-0.194354	0.22536	0.438636	0.380666	0.0343608	0.094618	0.0479635	0.0765625	-0.0672454	-0.104759	0.145806	-0.0159332
58	Ventral Attention	0.0500591	0.0263729	0.0784318	0.0592473	0.0888456	-0.0430603	0.0303186	-0.0138457	0.244668	0.187321	0.106225	0.121828	-0.0173547	-0.0790739	-0.223977	0.0507817	0.0606904	0.039927	0.160032
59	Frontoparietal	0.0656422	0.0350287	0.223666	0.115009	0.121356	0.225533	-0.225927	-0.0467986	0.132949	0.0745058	0.182388	-0.0660311	0.308726	-0.0635551	0.168796	-0.11247	0.0810858	0.0905236	-0.0938388
60	Default	0.0574584	0.0320864	0.206007	0.0625297	0.270266	0.112014	0.128173	-0.282671	-0.119035	-0.01236	0.119003	0.187139	0.0320808	0.0790413	-0.0286106	0.0617887	0.172059	0.0321711	-0.0428032
61	Visual	0.0552718	0.0322994	0.176889	0.168206	-0.00824372	0.0513599	0.164208	-0.246013	0.102013	0.146594	0.229212	0.0760018	-0.0316124	0.0173904	-0.0790922	0.206531	0.159592	-0.0709507	-0.122464
62	Frontoparietal	0.0694052	0.0411385	0.0782157	0.248495	0.0860501	0.186432	-0.153083	0.181386	0.289463	0.207463	0.0533651	-0.06593	0.19667	0.0407594	-0.0701791	-0.261948	-0.227558	0.194569	0.195717
63	Limbic	0.0328109	0.0196491	0.0338032	-0.0488626	-0.00431742	-0.0622062	-0.00982975	0.107319	-0.0172552	0.172068	0.0708209	-0.0409854	0.0820778	-0.0568379	0.0571072	-0.0560479	0.206646	0.0410773	0.0832086
64	Somatomotor	0.0584291	0.0371538	0.110417	0.173247	-0.0295682	0.0860402	0.134642	0.12717	0.0274322	-0.0219723	0.156008	0.0915077	0.0683187	-0.120119	-0.290889	0.299702	0.282447	0.0842831	-0.185369
65	Dorsal Attention	0.0503974	0.0320523	0.0849263	-0.0491734	-0.126091	0.0399423	0.0209361	0.115763	0.236445	-0.0924102	0.208961	-0.0425082	0.00437059	0.165252	-0.203519	0.00593103	0.120338	0.286044	0.0815474
66	Default	0.0600821	0.0385586	0.152078	0.121426	-0.0113651	0.110415	-0.0686896	-0.034444	0.174977	0.418676	0.249193	-0.189371	0.0832111	-9.35319e-05	-0.21643	0.0909778	0.168265	-0.100527	0.0730964
67	Dorsal Attention	0.0633065	0.0416704	0.0613138	0.0996111	0.000773412	0.235766	0.0517246	-0.215524	-0.193959	-0.0911524	-0.083023	0.410571	0.139578	0.14674	0.30244	-0.0223108	-0.0838013	0.230349	0.0871135
68	Default	0.0383196	0.0260629	0.0999233	0.0590401	0.212852	0.072926	0.028691	-0.139895	0.0904623	0.0185975	0.12259	0.067431	0.173281	-0.11479	-0.147518	-0.0626111	-0.0144403	0.166425	0.0184684
69	Somatomotor	0.0508533	0.0350455	0.139251	0.245591	-0.00197247	0.13312	-0.0770407	0.0132265	0.206874	0.144151	0.242852	-0.222085	0.167433	-0.041039	0.0365307	0.0441208	0.130504	-0.0834034	-0.213607
70	Visual	0.0471764	0.0327011	0.303428	0.0179523	0.0263098	0.104166	0.0374841	-0.0804393	0.0481903	0.0487667	-0.196222	-0.0426078	0.196002	0.0850127	-0.0253022	0.0947686	0.196822	0.191057	-0.20339
71	Default	0.0831734	0.0577944	0.242215	0.297647	0.22477	0.212365	-0.336339	-0.0741319	0.0505158	0.335361	0.339269	0.0105754	0.261794	-0.471459	-0.0681181	0.193364	0.302524	-0.00641359	-0.0999911
72	Visual	0.0565939	0.0411831	0.354529	-0.0189356	0.309953	0.0586738	0.235932	-0.310696	-0.057087	-0.0912338	0.314839	0.0444568	-0.00786621	0.0341096	0.0187856	0.108848	0.0698932	-0.0811355	-0.0209691
73	Default	0.0514177	0.0384992	0.0233563	0.166038	0.138544	0.0736212	0.2169	-0.281573	-0.188519	0.0134281	0.0957788	-0.0701555	-0.0204656	0.134925	-0.030021	0.368038	0.230591	0.0762116	-0.0725973
74	Visual	0.0362357	0.0306103	0.0554921	0.0816367	0.190218	0.00461093	0.202313	-0.00454159	-0.00131625	0.0914161	-0.0972175	-0.149631	0.123385	0.243964	-0.249755	0.0684067	0.0803055	-0.0396069	0.0163272
75	Dorsal Attention	0.0441307	0.0455304	0.276343	0.0465151	-0.0461113	0.088638	-0.0885263	0.0864322	0.0416126	0.294635	0.55489	-0.0655822	-0.119212	-0.0123034	-0.181305	-0.186373	-0.0321729	0.09686	-0.00411736
76	Visual	0.0261231	0.027901	-0.0112603	0.0921739	0.163013	0.0610917	-0.0195875	-0.114166	-0.0282651	-0.0328332	0.182768	-0.0511173	0.00124033	-0.0478614	-0.147463	0.236654	0.154802	-0.118141	0.123045
77	Default	0.0225828	0.0262453	0.0245628	0.0603415	0.0204938	-0.0814326	0.144576	-0.0859956	0.188836	0.0674496	-0.0419358	-0.173403	-0.0220779	0.156866	-0.104448	0.114081	0.0330051	-0.0826978	0.165686
78	Default	0.0342984	0.0403881	0.0772135	0.0533122	0.174751	-0.378449	0.149603	-0.228547	-0.0375042	0.102763	-0.195863	0.0417427	0.139356	0.179364	0.0249447	0.0950579	-0.0299058	0.152489	0.262746
79	Visual	0.0361585	0.0443526	0.285644	0.307876	0.259364	0.140758	0.143256	-0.231015	-0.0942513	-0.280464	-0.0105269	0.0387578	-0.0881504	0.120233	-0.0931219	0.0730978	0.213128	0.0467495	-0.216639
80	Visual	0.0256521	0.033091	0.0759839	0.0400812	0.160046	0.248452	0.0991219	0.188209	0.153275	-0.0579387	-0.0079345	-0.162901	0.0714425	-0.0314351	-0.0623641	0.0249405	0.121777	-0.213745	-0.210924
81	Default	0.0351064	0.0480406	0.481016	-0.0716829	0.0555516	-0.155238	0.0395662	-0.115737	0.0723423	0.13237	0.0762981	-0.0283831	-0.00350261	-0.215901	-0.208886	-0.181221	0.310718	0.341073	0.0684235
82	Dorsal Attention	0.0218713	0.0312382	-0.163346	-0.0266324	0.00883788	0.0646618	0.115698	-0.229838	0.0284225	0.112519	-0.0452743	0.160285	-0.127389	0.0467838	0.147629	0.162036	-0.131799	0.0256304	0.223587
83	Ventral Attention	0.0285496	0.0408803	0.0404732	0.190902	0.0332608	-0.167294	0.0392682	0.143151	-0.0654341	-0.0366406	0.185792	-0.127735	-0.208706	0.00602773	-0.33308	0.137169	0.201845	0.290432	0.155912
84	Default	0.0252194	0.0398592	0.215659	0.0294004	0.248254	0.104076	-0.0445373	-0.307073	0.158891	0.178596	0.114823	-0.0461157	0.172333	-0.250199	0.0255348	0.0100559	0.121461	-0.171849	-0.130582
85	Default	0.0159683	0.0302615	-0.111905	-0.0135533	0.23198	0.0627205	-0.05168	-0.134351	-0.0488934	-0.0270767	0.174569	0.175168	-0.0937845	0.0291105	-0.0328354	-0.00273782	-0.192429	0.11464	0.192519
86	Dorsal Attention	0.0188593	0.0378422	0.124421	-0.120002	-0.156951	0.0666209	0.0510204	0.0422417	0.0749856	0.134774	0.271178	0.176154	-0.215368	0.00991134	0.227698	-0.270961	-0.164881	-0.000447582	0.070214
87	Visual	0.0120238	0.0308322	0.0776689	-0.00148065	0.0809432	0.0927988	0.171453	0.0540665	-0.273575	-7.52169e-05	0.145792	0.252191	-0.181981	-0.00119285	-0.0746691	-0.0450592	0.0107571	-0.0802773	-0.0229546
88	Frontoparietal	0.0105489	0.0296749	0.242399	-0.0820286	0.200334	0.018953	-0.00937841	-0.121517	0.0290446	0.0361527	0.224124	-0.0762795	-0.133562	0.0677248	0.00038257	-0.168624	-0.0371269	-0.0766268	0.0653587
89	Default	0.00714109	0.0405664	0.320762	0.0275261	0.113109	0.0715434	-0.21294	-0.102509	-0.183591	0.184721	0.300124	0.0202468	-0.186051	-0.0550463	-0.211937	0.0529697	0.0649834	0.058149	-0.140661
90	Ventral Attention	0.0064162	0.0437325	0.122924	0.172705	-0.144721	-0.0186929	-0.0428753	-0.0311856	0.268911	0.331977	-0.0160158	-0.42109	0.229022	-0.00646334	-0.106864	-0.130505	-0.0963126	0.0269611	-0.0287003
91	Dorsal Attention	0.00524992	0.0427567	0.0571122	-0.10575	-0.253594	-0.0101813	0.152639	0.2311	0.241666	0.165226	0.20531	-0.368141	0.0127787	-0.226166	0.0119167	-0.13486	-0.0195798	0.0520938	0.0776786
92	Visual	0.00506819	0.0433566	0.113125	0.0298063	0.0963633	-0.144267	0.333749	-0.223173	0.0139222	-0.216884	-0.0153339	-0.064219	-0.280392	-0.0504619	-0.203378	0.231417	0.191612	0.0883541	0.185919
93	Frontoparietal	0.00390467	0.0367183	0.287077	0.242795	0.172943	-0.0144573	-0.00908089	-0.23976	0.170624	-0.0566544	-0.0281253	-0.204586	0.0369306	-0.0259805	-0.241323	0.0324526	-0.00552396	-0.0378113	-0.0131396
94	Default	0.00364359	0.0363644	0.0814658	0.119798	0.0171351	-0.0137666	0.0614753	-0.274718	-0.180795	-0.13096	0.106079	-0.115019	-0.00984699	-0.247244	0.174453	0.00498977	0.0631781	0.261556	0.144161
95	Limbic	0.00261796	0.0423111	0.373407	-0.00379725	0.208559	-0.105771	-0.0161252	-0.11226	0.114268	-0.0645123	0.235499	0.0401992	-0.185281	-0.29425	-0.263923	0.0509915	-0.0431	0.00718777	0.103412
96	Default	-0.00164835	0.0473974	0.26701	0.0589882	0.0713892	-0.0865495	-0.326369	-0.359313	0.0153288	0.357851	0.249489	0.0401733	-0.0557146	-0.0372715	-0.220348	-0.134108	0.00150113	-0.0258365	0.155758
97	Limbic	-0.00243408	0.0427105	-0.0459697	-0.189911	0.0822099	-0.000526874	0.0331785	-0.157838	0.0351121	0.0499509	0.04776	-0.281766	0.0204115	0.0560437	-0.141952	0.413161	0.323712	-0.134494	-0.150462
98	Default	-0.00380246	0.033295	0.142643	0.152093	-0.180353	-0.105793	-0.0629194	0.0962423	0.174995	0.123569	0.18918	-0.085373	-0.0543498	-0.262578	-0.134443	-0.0457388	-0.119878	0.0613065	0.0467558
99	Default	-0.00559107	0.0373552	0.0956271	0.150336	0.0535958	0.15775	-0.253117	-0.133304	-0.121986	-0.0886927	0.0394056	-0.0395469	0.370107	-0.156398	0.134902	-0.115041	-0.0406222	-0.134837	-0.0132254
100	Ventral Attention	-0.00585363	0.03872	0.148814	0.0466244	-0.0593098	0.0467726	-0.0427352	0.0943566	-0.112815	-0.0153179	0.13603	-0.310801	-0.16008	0.0190675	-0.294828	0.190081	0.29524	-0.0333056	-0.0473044
101	Default	-0.00731687	0.0403202	-0.175862	0.0966612	-0.178145	-0.0345384	0.0228076	-0.0268794	-0.23318	-0.141484	0.236715	0.437156	-0.0940153	-0.0214546	0.0890694	0.116044	-0.0690488	-0.055685	-0.0925473
102	Somatomotor	-0.00673498	0.0355945	0.0774516	0.235084	0.254403	-0.0170526	-0.111679	0.0639928	-0.0848673	-0.0153866	-0.165111	-0.0176231	0.14483	-0.0553301	-0.340477	-0.134065	0.0433713	0.0659712	-0.0580074
103	Somatomotor	-0.00769916	0.0357949	0.0353939	0.212852	-0.0381863	-0.0970216	0.0286059	-0.144997	0.230259	0.0780017	0.133333	-0.118365	0.072502	-0.365824	0.0973455	-0.0261177	0.0101977	-0.146595	-0.0922712
104	Frontoparietal	-0.0107301	0.0402596	-0.137354	0.276246	-0.0714101	-0.00934435	-0.0381786	-0.0507777	0.230354	0.205408	-0.202083	-0.295972	0.251547	-0.00516973	0.000205484	-0.124548	-0.1207	-0.138166	0.047529
105	Frontoparietal	-0.0138142	0.0417463	0.261978	0.0540909	0.104552	-0.0190267	0.0448028	-0.174682	-0.120443	0.06481	0.271487	-0.00210136	-0.138261	-0.284788	-0.171355	-0.0790293	-0.282515	0.232008	0.00363284
106	Limbic	-0.0136103	0.0399026	0.244101	0.0801929	0.115365	-0.0750507	-0.0693	-0.136904	0.214193	0.0450136	-0.0956925	-0.195777	0.259988	-0.194388	-0.00269986	-0.158577	0.124624	-0.117089	-0.269375
107	Visual	-0.0107734	0.0313299	0.153774	-0.0362759	-0.121724	0.0166676	0.0288573	-0.174311	0.0778553	0.0602553	0.263329	-0.055081	-0.00354689	0.0318761	0.152539	-0.145306	-0.186139	-0.174528	-0.0713917
108	Frontoparietal	-0.0163542	0.0438408	0.119864	-0.121949	0.0543531	-0.265602	-0.280489	-0.144078	0.10958	0.502316	-0.00243353	-0.136948	0.11385	-0.0461206	-0.0739963	-0.0763313	-0.0636983	-0.0575348	0.0911958
109	Limbic	-0.0239681	0.0526151	0.283655	0.204806	-0.0104319	-0.0721122	-0.277992	-0.258614	0.0867694	0.329998	-0.0247991	-0.331947	0.323146	-0.118574	0.0679068	-0.218956	0.0345593	-0.236533	-0.188338
110	Ventral Attention	-0.0265698	0.0489954	0.115586	-0.0607986	-0.204662	-0.00747827	-0.39871	-0.471027	0.0358323	0.273935	0.0834964	0.263504	-0.0573592	-0.145453	0.122667	-0.0825321	-0.0223945	-0.0486458	0.152353
111	Visual	-0.0192967	0.0333263	0.0237384	0.0652621	0.121935	0.0412807	-0.115929	-0.127154	0.0274431	0.167917	0.183326	-0.254283	-0.0238973	-0.299728	-0.0783836	-0.0382688	0.106475	-0.143537	0.0157592
112	Visual	-0.0185701	0.0315167	-0.0777681	0.104518	-0.00914425	0.03838	0.159239	-0.0436392	0.137988	-0.106834	0.000412803	0.12488	-0.133987	-0.218509	-0.0482782	-0.032577	-0.293108	-0.0721567	0.154891
113	Dorsal Attention	-0.02405	0.0341511	-0.0753708	0.224093	0.119829	0.196545	-0.11125	-0.109973	0.00935179	-0.0814504	0.0276256	0.029258	0.0934312	-0.313302	-0.0776455	-0.117408	-0.163849	0.0933012	-0.152037
114	Default	-0.029667	0.0377895	0.116357	-0.200105	-0.200915	0.00382371	0.117276	-0.161174	0.13312	0.121349	-0.0948083	-0.151015	0.116794	0.0716484	0.22194	-0.324792	-0.0270542	-0.103997	-0.142785
115	Somatomotor	-0.0296769	0.033469	0.0231766	0.00184566	-0.0588028	-0.237529	-0.0458978	-0.128605	0.196063	0.215565	-0.00295933	0.0257999	-0.162254	-0.200347	-0.25324	0.153414	-0.0131677	0.00783916	-0.025408
116	Ventral Attention	-0.0314472	0.0341645	-0.166516	-0.0439819	0.103445	0.0350144	-0.120225	0.0135922	0.102766	0.0601313	-0.0678473	-0.262931	-0.0082607	-0.0542274	-0.0921993	0.314348	0.0420869	-0.227196	-0.162603
117	Default	-0.0429159	0.0407738	0.17883	0.142442	0.297139	-0.0256278	-0.138134	-0.255311	-0.195778	-0.148389	0.0741082	-0.195723	0.0833919	-0.226176	-0.130315	-0.144206	0.137435	0.0139999	-0.197255
118	Default	-0.0529944	0.0500248	0.0491688	0.163923	-0.114913	-0.0820713	-0.342992	-0.2853	-0.0830971	0.334246	-0.0529796	-0.35219	0.104026	0.059772	-0.06095	0.173012	0.155876	-0.314158	-0.252278
119	Default	-0.0288928	0.0259084	-0.135831	-0.0277265	-0.142383	0.0524445	0.12137	-0.0268549	0.0809299	0.0341554	-0.079668	-0.202699	0.0866362	-0.000601614	0.120116	-0.218108	-0.0868927	0.0153815	-0.0814481
120	Default	-0.0402287	0.0353219	-0.211615	0.0750584	0.00914841	0.0973938	-0.0417375	0.142761	0.037414	-0.0894584	-0.157745	0.0878276	0.173832	-0.0972583	0.124278	-0.220795	-0.183243	-0.134345	-0.295404
121	Frontoparietal	-0.0600257	0.047486	-0.196513	0.0378376	-0.0180225	0.010358	-0.0480661	-0.204481	-0.32939	-0.233324	-0.302633	0.338361	0.0716348	0.255106	0.21381	-0.205793	-0.1996	-0.125687	-0.0840343
122	Ventral Attention	-0.0391931	0.0292711	0.0256885	0.0670592	-0.0479963	0.0218263	-0.115398	-0.0675147	-0.00717822	-0.00374448	-0.1501	-0.263764	0.140791	-0.196046	-0.0497158	-0.189568	0.142514	0.122631	-0.0957684
123	Default	-0.0403684	0.0297443	-0.256773	0.16908	0.116599	0.0509012	-0.20776	-0.176095	-0.0498498	-0.120926	0.0811089	0.0236131	-0.0199481	0.0382103	-0.173289	0.0141735	-0.112096	-0.110887	0.047676
124	Somatomotor	-0.049371	0.0360603	-0.04753	-0.227122	-0.206946	-0.0350048	0.0096864	0.261455	0.00279922	-0.0938153	-0.0381162	-0.228391	-0.141775	-0.182431	-0.179175	0.147886	0.162178	0.104549	-0.147554
125	Visual	-0.0603154	0.043902	0.103933	-0.114333	0.143593	-0.0437072	0.233221	-0.258897	-0.223046	-0.295067	-0.0239107	-0.0503472	-0.192675	-0.00877641	-0.134207	0.103161	0.237338	-0.127649	-0.373995
126	Visual	-0.0495598	0.0345865	-0.194171	0.177323	0.00557797	0.00730877	-0.233519	-0.325186	0.100005	0.0502667	-0.064453	0.00899261	-0.0190862	-0.144557	0.0869964	0.0930075	-0.267507	-0.107527	-0.0159888
127	Visual	-0.0532315	0.0331041	-0.140761	-0.267893	-0.0419314	0.154235	-0.198038	-0.000478735	-0.142278	-0.0372407	0.15482	0.150976	0.0520672	0.0633713	-0.0557346	-0.208325	-0.211581	-0.151318	-0.0248241
128	Ventral Attention	-0.0512808	0.0276515	-0.11603	0.115585	0.052855	0.0815929	-0.00934768	-0.00434691	-0.093245	-0.140294	0.0207768	-0.156983	-0.202544	-0.2194	-0.147023	-0.0947823	-0.131933	0.159662	0.0136832
129	Default	-0.0946842	0.0493926	0.139457	-0.0412142	-0.33122	-0.210125	-0.472816	0.0722574	-0.104359	0.193772	0.232329	-0.261806	-0.214899	-0.34746	-0.202939	-0.130997	0.0913447	0.0504674	-0.0714221
130	Somatomotor	-0.0731189	0.033626	-0.173041	-0.135562	-0.174445	-0.0935953	0.152232	0.190139	0.125892	-0.113799	-0.0950494	-0.0498034	-0.221478	0.0190016	0.0116022	-0.0667947	-0.0658864	-0.263053	-0.28938
131	Visual	-0.0773985	0.0350366	0.0886306	-0.208624	0.0610164	-0.0446333	-0.102735	-0.0959705	-0.1524	0.0819616	0.152022	-0.194816	-0.0998304	-0.1222	-0.138293	-0.0491727	0.138278	-0.361839	-0.26717
132	Frontoparietal	-0.0706308	0.0307226	-0.132255	0.0469563	0.101218	-0.120725	-0.119661	0.103546	-0.147377	-0.0652314	-0.0970532	0.00129693	-0.164428	-0.110054	-0.29505	0.162421	0.00905677	-0.271002	-0.10238
133	Dorsal Attention	-0.0778453	0.0336193	0.057954	-0.175031	-0.159125	-0.0690875	-0.161742	-0.140814	-0.22705	0.0362915	0.0146044	-0.187879	0.0143014	-0.161735	-0.0173067	0.00677534	0.284962	-0.156226	-0.282264
134	Ventral Attention	-0.0637995	0.0262398	-0.0652896	0.0517613	-0.205702	-0.0253248	-0.0376218	0.182076	-0.0547074	-0.0890382	-0.0300481	-0.181423	-0.212934	-0.160277	-0.158292	-0.0105848	0.100969	-0.133954	-0.0542
135	Default	-0.158619	0.0351101	0.045958	-0.17937	-0.155456	-0.273221	-0.226982	0.116764	-0.192995	-0.236376	-0.142428	-0.264163	-0.215867	-0.138155	-0.489884	-0.219439	-0.137797	0.0723184	-0.0594351
136	Visual	-0.104956	0.0219079	-0.114325	0.027762	0.0635504	-0.0499377	-0.0997135	-0.181001	-0.0772083	-0.0447604	0.0022926	-0.167164	-0.182749	-0.261762	-0.121945	-0.114178	-0.245215	-0.159602	-0.0583013
